# Supplementary material for: Bronchoalveolar Lavage Cell Count and Lymphocytosis Are the Important Discriminators between Fibrotic Hypersensitivity Pneumonitis and Idiopathic Pulmonary Fibrosis
Source: Diagnostics (Basel). 2023 Mar 1;13(5):935. doi: 10.3390/diagnostics13050935 (PMC10000588; doi:10.3390/diagnostics13050935)
Supplement: Supplementary file 1 [file diagnostics-13-00935-s001.zip]

Archive with 1 entries (1 files):
- diagnostics-2217630-supplementary.pdf
